# Supplementary material for: TGFβ-Dependent Epithelial–Mesenchymal Plasticity in Immortalized Human Atrial Epicardial Cells: An mRNA Profiling Study
Source: Cells. 2026 Jul 22;15(14):1313. doi: 10.3390/cells15141313 (PMC13406294; doi:10.3390/cells15141313)
Supplement: Supplementary file 1 [file cells-15-01313-s001.zip]

Archive with 5 entries (4 files):
- Supplements_Figures.pdf
- Supplementary Tables/
- Supplementary Tables/SupplementaryTableS1_List_DEGs_iEPDCs_TGFB3vsiEPDCs_SB431542.xlsx
- Supplementary Tables/SupplementaryTableS2_List_DEGs_iEPDCs_SB431542vsiEPDCs_NoAdditive.xlsx
- Supplementary Tables/SupplementaryTableS3_List_DEGs_iEPDCs_TGFB3vsiEPDCs_NoAdditive.xlsx
