# Supplementary material for: TGFβ-Dependent Epithelial–Mesenchymal Plasticity in Immortalized Human Atrial Epicardial Cells: An mRNA Profiling Study
Source: Cells. 2026 Jul 22;15(14):1313. doi: 10.3390/cells15141313 (PMC13406294; doi:10.3390/cells15141313)
Supplement: Supplementary file 1 [file cells-15-01313-s001.zip › Supplementary Tables/SupplementaryTableS1_List_DEGs_iEPDCs_TGFB3vsiEPDCs_SB431542.xlsx]

## Sheet: Significant_UP
gene_id	baseMean	log2FoldChange	lfcSE	stat	pvalue	padj
COL4A2	41924	1.06041	0.119493	8.87426	7.03978e-19	2.26094e-15
COL4A1	33549.1	1.09334	0.126835	8.62021	6.68292e-18	1.60975e-14
LTBP2	2947.27	3.21974	0.391587	8.22228	1.99669e-16	2.95971e-13
SLC7A5	5257.28	1.43292	0.175213	8.17816	2.88203e-16	3.77793e-13
ITGB5	2590.96	1.96272	0.246738	7.95467	1.79614e-15	2.03598e-12
NUAK1	3681.49	1.10695	0.139099	7.95803	1.74796e-15	2.03598e-12
DACT1	410.729	2.101	0.275418	7.62841	2.37663e-14	1.9912e-11
AMIGO2	1846.86	2.3357	0.310444	7.52374	5.32327e-14	4.10318e-11
SLC22A3	1105.58	4.04453	0.542432	7.45629	8.89923e-14	6.5957e-11
IGFBP7	7587.59	2.53669	0.354013	7.16554	7.74796e-13	4.81623e-10
ADGRB2	3071.31	2.00761	0.282122	7.1161	1.11024e-12	6.29247e-10
TGFB2	3268.93	1.72366	0.245326	7.02598	2.12565e-12	1.07793e-09
KCNG1	369.559	2.6656	0.381459	6.9879	2.79033e-12	1.34424e-09
LOC105373451	17.9507	5.75779	0.835473	6.89166	5.51462e-12	2.53016e-09
ARAP3	753.103	1.90716	0.278356	6.85149	7.30841e-12	3.27519e-09
COL1A1	84830.7	2.2077	0.323467	6.82513	8.78474e-12	3.84732e-09
SKIL	1636.56	1.52516	0.224982	6.77903	1.20988e-11	4.75804e-09
GFRA1	3619.72	1.78647	0.264189	6.76209	1.36014e-11	5.04035e-09
FAM163A	114.616	3.47381	0.515025	6.74493	1.53098e-11	5.364e-09
TNC	3644.12	2.73319	0.405413	6.74175	1.56485e-11	5.38476e-09
LOC105371634	54.2183	3.42374	0.518188	6.60713	3.91838e-11	1.1798e-08
EPHB2	2013.14	1.5331	0.232876	6.58334	4.60005e-11	1.32303e-08
ABTB2	1355.65	1.34963	0.207742	6.49665	8.21255e-11	2.2608e-08
GAS6	2727.91	1.12283	0.17294	6.49256	8.43913e-11	2.29045e-08
BMPER	579.21	2.05941	0.321736	6.40094	1.54425e-10	4.13303e-08
RGS4	1001.48	2.44875	0.383754	6.38104	1.75886e-10	4.58015e-08
BGN	733.042	2.0845	0.327631	6.36234	1.98703e-10	4.97272e-08
INAVA	221.415	1.2028	0.189986	6.33099	2.43601e-10	6.01818e-08
LOC105372663	17.968	3.54901	0.567059	6.25862	3.88398e-10	9.01739e-08
COL16A1	3613.47	3.96924	0.636155	6.23943	4.39177e-10	1.00749e-07
GLDN	54.4103	2.23934	0.362516	6.1772	6.52494e-10	1.44524e-07
LOC124904930	30.8774	4.30464	0.701598	6.13548	8.49019e-10	1.83827e-07
COL5A1	13716.2	1.58486	0.260078	6.09379	1.10268e-09	2.28481e-07
NCEH1	2227.85	1.10029	0.181303	6.0688	1.28871e-09	2.61404e-07
IGFBP7-AS1	32.3095	3.00724	0.498235	6.03578	1.58196e-09	3.17545e-07
PMEPA1	885.195	1.26095	0.209386	6.02214	1.72127e-09	3.41948e-07
APCDD1L	38.6559	2.76199	0.459438	6.01167	1.83626e-09	3.61068e-07
SLC17A9	196.945	1.76835	0.301672	5.86182	4.57821e-09	8.56524e-07
EDIL3	2214.92	1.37278	0.235464	5.8301	5.53947e-09	1.01662e-06
VEGFC	872.006	1.41922	0.245792	5.77405	7.73886e-09	1.33588e-06
LINC01605	159.458	1.18555	0.206613	5.73803	9.57846e-09	1.60502e-06
NRXN3	1579.15	1.49061	0.260079	5.73139	9.96138e-09	1.65479e-06
IL11	158.741	2.60159	0.454488	5.72422	1.03909e-08	1.71138e-06
LOC124903211	116.429	1.01251	0.177063	5.71839	1.07539e-08	1.74141e-06
LINC01638	410.065	1.3124	0.230766	5.68714	1.29185e-08	2.00894e-06
CDCP1	5012.17	1.88596	0.332348	5.67465	1.38976e-08	2.12545e-06
RPS18_3	1113.15	8.37879	1.48296	5.65004	1.60415e-08	2.35969e-06
CCDC85A	247.08	1.11469	0.199266	5.59397	2.21932e-08	3.16787e-06
SH3RF2	1872.51	1.02066	0.183805	5.55298	2.80833e-08	3.97915e-06
P4HA3	307.971	2.35106	0.425382	5.52693	3.25877e-08	4.51773e-06
ATP10A	992.525	1.23827	0.225623	5.48824	4.05948e-08	5.43237e-06
SLC25A37	8589.5	1.14747	0.210468	5.452	4.98057e-08	6.39838e-06
ITGA3	42089.7	1.09722	0.202179	5.42701	5.73072e-08	7.17084e-06
CLDN14-AS1	27.755	2.1143	0.390364	5.41623	6.08693e-08	7.51891e-06
FN1	136206	2.45782	0.456197	5.38763	7.13943e-08	8.54514e-06
PCED1B	284.145	1.7882	0.333552	5.36109	8.27191e-08	9.69239e-06
IFFO2	858.951	1.22776	0.229187	5.35705	8.45938e-08	9.82001e-06
F3	6833.16	1.54576	0.291323	5.30601	1.12049e-07	1.25533e-05
IGFBP5	6454.98	1.69999	0.321424	5.28895	1.23018e-07	1.37027e-05
LOC100506532	14.2816	3.37174	0.638757	5.2786	1.30176e-07	1.44166e-05
COL7A1	1834.55	2.12279	0.402708	5.27128	1.35475e-07	1.49177e-05
THBS2-AS1	220.048	1.32046	0.251546	5.24939	1.52601e-07	1.65204e-05
TEX14	100.181	1.23957	0.237198	5.22588	1.73329e-07	1.82516e-05
TNFSF4	261.884	1.91275	0.367231	5.20857	1.90302e-07	1.97157e-05
LOC105375721	157.65	1.72468	0.3315	5.20265	1.96467e-07	2.02455e-05
PLAUR	1631.75	1.49964	0.288623	5.19584	2.03795e-07	2.07785e-05
TNS1	3040.86	1.28195	0.246711	5.19619	2.03415e-07	2.07785e-05
ALOX5AP	20.3066	4.04104	0.781807	5.16885	2.35541e-07	2.36399e-05
PTPRB	803.889	1.66206	0.324352	5.12424	2.98737e-07	2.92216e-05
C5orf46	8.90184	6.57733	1.28844	5.10486	3.31037e-07	3.18954e-05
GNB3	103.313	1.0709	0.210185	5.09502	3.48699e-07	3.32645e-05
EDIL3-DT	76.6761	1.50222	0.295075	5.09096	3.56259e-07	3.38183e-05
MRC2	10494.1	1.60702	0.316752	5.07345	3.90666e-07	3.67226e-05
LOC124907888	27.3355	2.86269	0.565605	5.06129	4.16428e-07	3.83951e-05
SEC14L2	810.92	1.24605	0.246163	5.06191	4.15078e-07	3.83951e-05
ALS2CL	508.909	1.44377	0.285743	5.05271	4.35593e-07	3.97814e-05
FGF5	1027.07	1.90999	0.379306	5.03548	4.76656e-07	4.31228e-05
NBPF14	1002.24	1.00395	0.200111	5.01696	5.24949e-07	4.64807e-05
ATF6B_1	82.2352	5.37336	1.07292	5.00817	5.49502e-07	4.79136e-05
PKP1	256.314	1.65776	0.333293	4.97388	6.5627e-07	5.57107e-05
QPCT	310.545	1.74817	0.353985	4.93853	7.87146e-07	6.48218e-05
OTUD5_1	132.278	2.29072	0.46588	4.91696	8.78973e-07	7.05742e-05
P3H3	2661.47	1.07486	0.222574	4.82922	1.37072e-06	0.000104817
SULT1E1	14.9782	6.67951	1.38528	4.82176	1.42294e-06	0.000107953
CTDP1_1	45.8682	2.44562	0.507692	4.81714	1.45631e-06	0.000109995
ADAMTS6	94.9919	2.7629	0.57381	4.81502	1.47189e-06	0.000110363
CLDN14	19.2148	2.90846	0.607822	4.78505	1.70946e-06	0.000123839
STXBP5-AS1	260.764	1.28265	0.271041	4.73232	2.21972e-06	0.000158422
MOV10L1	278.311	1.26898	0.269201	4.71388	2.43048e-06	0.000172305
LOC102724608	10.8738	2.74566	0.586458	4.68176	2.8442e-06	0.00019715
NFATC2	81.0193	2.43185	0.521465	4.66351	3.10868e-06	0.000213944
SSC5D	1258.46	1.78243	0.383305	4.65017	3.31659e-06	0.000226633
TSPOAP1-AS1	21.8508	1.63604	0.352063	4.64701	3.36774e-06	0.000228509
VWCE	697.326	1.17469	0.253155	4.64022	3.48037e-06	0.000232871
LINC00824	137.7	1.71167	0.369107	4.63734	3.52926e-06	0.000234776
ADAM19	2306.88	1.54477	0.333304	4.63471	3.5743e-06	0.000236137
AXL	7979.01	1.08816	0.235106	4.62836	3.68567e-06	0.000241574
LOC100129434	33.3919	1.92292	0.415532	4.6276	3.6992e-06	0.000241639
LOC124903398	14.0432	2.30834	0.500618	4.61098	4.00778e-06	0.000258294
ITGB3	572.981	1.27673	0.276982	4.60945	4.03741e-06	0.000259337
KCTD16	337.188	1.05633	0.230529	4.58219	4.60122e-06	0.000287875
GLIPR1	625.964	2.01207	0.439827	4.57468	4.7694e-06	0.000296472
ADGRG1	137.866	2.09004	0.461262	4.53114	5.86658e-06	0.000350157
SLC7A11	161.764	1.85719	0.409871	4.53115	5.86636e-06	0.000350157
NUP153-AS1	93.9158	1.0738	0.237431	4.52256	6.10953e-06	0.000360033
NOTCH2NLB	318.434	1.01611	0.225453	4.50695	6.57671e-06	0.000385207
GJC2	318.413	1.00821	0.224232	4.49628	6.91527e-06	0.000400172
PLEKHN1	186.375	1.23928	0.276244	4.48617	7.25134e-06	0.000415873
DPEP1	155.137	1.14442	0.255821	4.47351	7.69468e-06	0.000434828
HBEGF	1727.96	1.01033	0.225915	4.47218	7.74259e-06	0.000436256
PEF1-AS1	12.1779	3.02839	0.677566	4.46951	7.83979e-06	0.000439165
ULBP1	57.6477	1.37059	0.306825	4.46701	7.93201e-06	0.000441763
SAMD14	118.251	1.40056	0.314667	4.45093	8.55005e-06	0.000470741
PTGIR	261.932	2.17563	0.490647	4.4342	9.24136e-06	0.000502157
GPR84-AS1	35.7719	1.61491	0.36448	4.43073	9.3916e-06	0.00050836
COL27A1	365.131	1.20751	0.274697	4.3958	1.10366e-05	0.000585881
INHBA	607.886	2.05336	0.467337	4.39376	1.11409e-05	0.000588178
LINC03057	10.0451	5.68193	1.29432	4.38991	1.13398e-05	0.000597042
LINC02613	17.3424	1.7206	0.395648	4.34881	1.36878e-05	0.000694116
LOC105370767	29.1211	2.57897	0.595323	4.33205	1.47725e-05	0.000743254
THBS2	14742.3	1.49256	0.345338	4.32202	1.54606e-05	0.000773831
BMP6	47.7108	2.26255	0.525644	4.30433	1.6749e-05	0.000827572
PDE4C	488.241	1.07721	0.252059	4.27365	1.92303e-05	0.000935776
SIPA1L1-AS1	19.1618	2.00841	0.473832	4.23864	2.24875e-05	0.00106732
LAMC2	3362.53	1.17234	0.278459	4.2101	2.55263e-05	0.00117117
POU2F2	1602.95	1.8036	0.428343	4.21065	2.54632e-05	0.00117117
TNFSF18	31.0633	2.16596	0.516301	4.19515	2.72692e-05	0.00123933
ZNF469	847.834	1.31276	0.313143	4.19219	2.7627e-05	0.00124822
MARCHF4	1775.33	1.07722	0.257857	4.17758	2.94621e-05	0.00130514
LOC107985089	41.8354	1.36337	0.327585	4.16188	3.15642e-05	0.00137301
LINC00452	44.5862	1.78299	0.428978	4.15637	3.23339e-05	0.00140017
SMCO2	52.4977	1.40227	0.338428	4.14347	3.4209e-05	0.00146817
PDLIM7	4504.04	1.01746	0.245806	4.1393	3.48367e-05	0.00148379
SLC12A8	4882.39	1.09185	0.264415	4.12929	3.63887e-05	0.00151777
TGM2	10904.6	1.53681	0.372511	4.12555	3.6985e-05	0.00153931
CDH4	1365.25	1.06743	0.259684	4.1105	3.94797e-05	0.00162907
MSC-AS1	25.6175	2.47186	0.60245	4.10301	4.07812e-05	0.00166848
SPTBN2	219.186	1.23661	0.301357	4.10348	4.06987e-05	0.00166848
PLEKHM1_2	40.2655	3.04302	0.744637	4.08658	4.37783e-05	0.00175752
LOXL1	2892.97	1.11256	0.27282	4.07801	4.54234e-05	0.00181223
LINC02086	14.7527	2.79785	0.686503	4.07552	4.59123e-05	0.00182795
SERPINE2	1696.97	1.28322	0.316665	4.0523	5.07165e-05	0.0019864
CIMAP1B	713.181	1.03996	0.256824	4.04932	5.13674e-05	0.00200374
ARHGDIB	905.044	1.08793	0.268871	4.04631	5.20315e-05	0.0020174
TRPV2	519.081	1.02207	0.252748	4.04382	5.25868e-05	0.00203483
HPS5	114.837	2.28194	0.568158	4.01639	5.90971e-05	0.00222857
LOC124901275	67.5817	1.31357	0.328027	4.00445	6.2161e-05	0.00230798
CSPG4	1444.29	1.20893	0.303127	3.9882	6.65758e-05	0.00242151
APEX1	502.406	3.14721	0.789413	3.98677	6.69786e-05	0.00243065
FKBP14-AS1	18.6328	1.59134	0.402792	3.95078	7.78969e-05	0.00274922
TGFBI	51016.9	1.23223	0.312157	3.94748	7.89766e-05	0.00278223
TMEM158	248.785	1.32307	0.336363	3.93345	8.37356e-05	0.00292847
IRAK2	822.665	1.34161	0.341491	3.92867	8.54153e-05	0.00297103
FAM242C	9.93469	2.35346	0.600474	3.91933	8.87949e-05	0.00306096
CCIN	50.9768	1.57753	0.404208	3.90276	9.51019e-05	0.00323783
FOXS1	21.7847	2.56132	0.656513	3.9014	9.56391e-05	0.00325033
HAPLN1	9.01313	5.32616	1.36766	3.89436	9.84595e-05	0.00331698
KIF23-AS1	44.4466	1.06224	0.272935	3.8919	9.94623e-05	0.00333909
NOMO3_1	65.096	2.419	0.622425	3.88641	0.000101738	0.00338598
YWHAE	1391	2.31501	0.596297	3.88231	0.000103468	0.00342004
F2R	1518.21	1.51832	0.391855	3.87469	0.00010676	0.00350471
SLAMF7	156.67	1.49084	0.38722	3.8501	0.000118069	0.00378566
SPN	104.773	1.34697	0.350723	3.84055	0.000122761	0.00390363
MYOSLID-AS1	256.574	1.03882	0.270848	3.83543	0.000125347	0.00396622
GRIN2D	349.056	1.01461	0.264564	3.83501	0.000125558	0.00396639
ANKRD45	49.547	1.41229	0.370316	3.81375	0.000136872	0.00424038
GPX3	356.562	1.32617	0.347632	3.81486	0.000136261	0.00424038
OLFML2B	38.6318	1.69695	0.445294	3.81086	0.000138484	0.00427657
SNHG32_4	149.003	3.08678	0.814169	3.79133	0.000149846	0.00453301
TILAM	19.2829	1.35201	0.360822	3.74704	0.000178933	0.00521641
DACH1	10.8864	3.72672	0.998866	3.73095	0.000190761	0.00544588
EBI3	100.417	1.43854	0.385389	3.7327	0.000189436	0.00544588
HAFML	224.053	1.18852	0.318347	3.73343	0.000188893	0.00544588
PGM2L1	30.0661	1.51143	0.405015	3.7318	0.000190117	0.00544588
PAPPA2	31.0485	2.28638	0.616818	3.70673	0.000209953	0.00588907
VSTM5	66.2104	1.17538	0.32005	3.6725	0.000240192	0.00655594
IGDCC4	67.7143	1.40484	0.384222	3.65634	0.000255846	0.00688569
HSD3BP5	87.9072	1.26257	0.345638	3.65287	0.000259325	0.00694054
VDR	277.325	1.13679	0.31174	3.64658	0.000265753	0.00707329
KRT15	33.6342	1.20514	0.331326	3.63733	0.000275477	0.00727184
BFAR	100.769	1.65103	0.455898	3.62149	0.000292906	0.00763776
LINC00973	45.1908	1.54967	0.428179	3.61921	0.000295508	0.00767818
LOXL2	31274	1.10294	0.305747	3.60738	0.000309308	0.00792601
BDNF	60.0931	1.18181	0.328277	3.60005	0.000318154	0.00812031
ALDH1L2	545.57	1.26129	0.351174	3.59164	0.000328608	0.0083327
TNFAIP3	5279.71	1.11754	0.311284	3.59011	0.00033054	0.00835892
MMP9	22.0056	2.2303	0.621751	3.58714	0.000334331	0.00844372
HUNK	354.521	1.22122	0.341389	3.57722	0.000347273	0.00865712
ADM2	226.251	1.13092	0.31816	3.55456	0.000378618	0.00927061
SHISA9	6.37345	3.82073	1.07605	3.55069	0.000384229	0.00938414
SNAP25	65.9479	1.20732	0.340235	3.54849	0.000387446	0.00943878
ADAM8	856.125	1.1199	0.315776	3.5465	0.000390381	0.00947435
ODAPH	41.791	2.53719	0.722303	3.51264	0.000443686	0.0105293
IL1A	319.019	1.71984	0.490961	3.50301	0.000460025	0.0108106
SERPINE1	58535.9	2.29527	0.656517	3.49613	0.000472065	0.0110531
LOC124901137	41.5055	1.02109	0.292255	3.49383	0.000476136	0.0111107
NHS	336.475	1.15512	0.330922	3.49061	0.000481922	0.0112157
LPAR4	6.48137	2.52932	0.726077	3.48354	0.000494838	0.0114678
LYPD6B	140.549	1.12809	0.323849	3.48338	0.000495132	0.0114678
LRIG1	490.814	1.21986	0.35273	3.45833	0.000543528	0.012395
RTN1	21.0429	1.91722	0.554335	3.4586	0.000542999	0.012395
ZFHX4-AS1	26.9565	1.5829	0.458086	3.45546	0.000549349	0.0124541
LOC151760	46.2961	1.72531	0.500517	3.44705	0.000566735	0.0127731
STC2	3883.78	1.22625	0.356333	3.4413	0.000578919	0.0129267
NAV1	92.8378	1.49423	0.437476	3.41557	0.00063648	0.013834
LOC124902250	63.63	3.03235	0.893793	3.39267	0.000692142	0.0148031
ELAPOR1	118.445	1.41228	0.416746	3.38883	0.000701905	0.0149786
LOC105374287	5.98045	3.38575	1.00284	3.37616	0.000735048	0.0154802
MYH9-DT	44.3855	1.36416	0.404951	3.3687	0.000755226	0.0158015
LOC105377865	5.90837	3.8935	1.15619	3.36752	0.000758485	0.0158353
LOC124901411	6.51037	3.5306	1.04878	3.36638	0.000761607	0.0158833
GPRIN3	13.4599	2.31609	0.689021	3.36142	0.000775422	0.0161191
IL4I1	179.686	1.61444	0.48123	3.35482	0.00079418	0.0164912
DYNC1I2_1	2048.82	1.16282	0.348039	3.34107	0.000834559	0.0171816
NAV3	378.844	1.32073	0.395846	3.33646	0.000848516	0.0173577
HPX	55.3614	1.03481	0.311098	3.32632	0.000880007	0.0178691
SOAT2	29.8775	1.04233	0.313496	3.32485	0.000884653	0.0179445
BCRP3	13.2654	1.59292	0.479962	3.31885	0.000903892	0.0181405
LOC105370854	8.15892	2.33852	0.705196	3.31612	0.000912755	0.0182836
LINC00537	25.1473	1.24282	0.375502	3.30976	0.000933756	0.0186075
IGFBP6	4323.74	1.12186	0.339647	3.30302	0.000956479	0.018904
HIC1	506.737	1.43201	0.434675	3.29444	0.000986166	0.0193517
TENM2	12379.1	1.20669	0.366557	3.29195	0.000994954	0.0194845
AANAT	29.6933	1.13567	0.345388	3.28811	0.00100864	0.019642
MIR137HG	221.061	1.14024	0.347471	3.28152	0.00103247	0.0199157
PADI2	10.5338	3.60223	1.09816	3.28024	0.00103717	0.0199663
DUXAP9	448.277	1.26056	0.385051	3.27374	0.00106135	0.0202528
C4BPB	162.678	1.0499	0.320972	3.27099	0.00107171	0.0203919
CLDN6	153.351	1.53303	0.470433	3.25876	0.00111901	0.0210169
WNT5B	59.4203	1.80208	0.554041	3.25262	0.00114348	0.0213103
DRP2	138.926	1.31125	0.406513	3.22561	0.00125704	0.0229604
C11orf91	10.2366	2.1327	0.664477	3.20958	0.00132927	0.0240743
TIE1	300.958	2.59002	0.807229	3.20853	0.00133416	0.0241175
LOC107986613	24.895	1.47037	0.458905	3.20408	0.00135495	0.0243335
ABCC3	411.618	2.11095	0.659226	3.20216	0.00136401	0.0244437
LOC124900404	22.4056	1.82576	0.570197	3.20197	0.00136489	0.0244437
NXF3	28.1203	2.02135	0.631991	3.19838	0.00138204	0.0247049
TMEM255B	136.752	1.06095	0.332383	3.19197	0.00141308	0.0250968
FMNL1-DT	227.465	1.05662	0.331755	3.18494	0.00144786	0.025503
LOC124904024	282.354	1.15326	0.362085	3.18505	0.00144728	0.025503
CSF3	731.144	3.15962	0.992562	3.1833	0.00145607	0.0255812
TREH	20.3365	1.89417	0.595389	3.1814	0.00146567	0.0256992
LOC124907881	4.6781	3.30454	1.03941	3.17926	0.00147652	0.0258659
SEMA3F-AS1	32.2556	1.25188	0.3951	3.16851	0.00153225	0.0266183
IATPR	28.3683	1.42395	0.44956	3.16743	0.00153794	0.0266511
SLC30A4-AS1	12.9607	1.54212	0.488914	3.15417	0.00160953	0.0276642
LOC105370670	16.8478	1.38654	0.439715	3.15326	0.00161455	0.0277047
PCDH10	531.202	1.13156	0.359352	3.14889	0.00163891	0.0279906
KRT18P34	14.4193	1.6057	0.510041	3.14819	0.00164287	0.028016
SPOCD1	504.06	1.80628	0.574973	3.14149	0.00168088	0.0285632
LMCD1	1937.41	1.10653	0.35322	3.13268	0.00173219	0.0291522
WNK4	2930.21	1.03692	0.332261	3.1208	0.00180363	0.0301963
SLC2A6_1	347.78	2.38643	0.766526	3.1133	0.00185009	0.0308401
GPR39	108.657	1.14701	0.368468	3.11291	0.00185253	0.0308541
RRAD	888.866	1.28848	0.414553	3.10813	0.00188276	0.0312495
GACAT2	12.9988	1.6575	0.533634	3.10607	0.00189592	0.0314409
EGF	44.2072	1.21604	0.391592	3.10536	0.00190046	0.031462
LOC107986930	4.69077	2.4849	0.801745	3.09936	0.00193937	0.0319142
LOC105369339	10.5635	1.82069	0.588843	3.09198	0.00198824	0.0324965
MDFI	371.641	1.03301	0.334827	3.08522	0.00203405	0.0331608
ITGA2	2398.07	1.1801	0.383711	3.0755	0.00210151	0.034174
LOC107985020	52.8741	1.13923	0.370918	3.07137	0.00213079	0.0344754
CORO2B	436.74	1.02722	0.33467	3.06937	0.00214513	0.0346493
SPATC1L_1	13.2732	2.86339	0.93314	3.06855	0.00215098	0.0346857
GREM1_1	6.30052	2.93247	0.965476	3.03733	0.00238686	0.0376512
SYNGAP1	35.8957	2.23634	0.737403	3.03272	0.00242359	0.0380005
QRFP	24.3106	1.4596	0.482423	3.02557	0.00248164	0.0386902
DRC1	7.23617	2.3338	0.7723	3.02189	0.00251205	0.0390066
PEAR1	2005.86	1.03314	0.341934	3.02145	0.00251566	0.0390312
LINC00592	13.6801	1.52655	0.505785	3.01818	0.00254295	0.0393595
DAXX_2	41.9015	1.93509	0.641942	3.01444	0.00257457	0.0396579
LOC124903536	13.4884	1.31336	0.436575	3.00833	0.00262685	0.040295
SPTBN5	93.3953	1.21704	0.406644	2.99288	0.00276359	0.04154
LOC101928516	12.0642	1.90696	0.638477	2.98673	0.00281974	0.0421539
FOXD1	234.64	2.56117	0.860791	2.97537	0.00292634	0.0434777
CD274	92.8661	1.15451	0.389194	2.96642	0.00301288	0.0443997
PSMD3-AS1	13.3356	2.30422	0.776792	2.96633	0.00301374	0.0443997
LOC112267955	24.7902	1.2848	0.433911	2.96097	0.00306667	0.044939
LINC02043	25.8449	1.04336	0.353058	2.9552	0.00312471	0.0455815
LOC124903676	30.66	1.82845	0.620819	2.94523	0.00322714	0.0466177
ROBO4	55.1133	1.1102	0.376949	2.94523	0.00322719	0.0466177
MSANTD3	33.2514	1.39004	0.472191	2.94381	0.00324196	0.046796
LOC124904229	6.8685	2.68211	0.914883	2.93165	0.00337171	0.0481995
LOC107984406	9.8759	1.55061	0.529139	2.93045	0.00338473	0.0483497
CDH4_1	265.003	1.15925	0.395682	2.92974	0.00339241	0.0484236
GAPDH-DT	14.6781	1.40017	0.479046	2.92283	0.00346867	0.0490758
HSD3BP4	5.16854	2.73671	0.93614	2.9234	0.00346228	0.0490758

## Sheet: Significant_DOWN
gene_id	baseMean	log2FoldChange	lfcSE	stat	pvalue	padj
TXNIP	1375.08	-5.12746	0.361802	-14.172	1.36587e-45	2.63204e-41
GRIN2A	223.885	-1.84668	0.189849	-9.72709	2.31116e-22	2.2268e-18
KLK7	70.357	-3.73644	0.388393	-9.62023	6.56811e-22	3.16419e-18
SEMA6D	600.635	-2.04087	0.213352	-9.56574	1.11402e-21	4.29343e-18
LCNL1	53.4904	-3.66659	0.414493	-8.84595	9.07543e-19	2.49834e-15
ACP3	70.5351	-2.14715	0.250393	-8.57512	9.89833e-18	2.11934e-14
ACSS1	1376.55	-1.47404	0.176145	-8.36835	5.84324e-17	1.12599e-13
KNDC1	289.375	-1.21514	0.148628	-8.17573	2.94079e-16	3.77793e-13
PRG4	364.704	-3.35727	0.422913	-7.93845	2.04727e-15	2.07636e-12
PTGDS	305.17	-3.03223	0.387462	-7.82586	5.04211e-15	4.85807e-12
MYLK3	534.479	-1.93086	0.25187	-7.66611	1.77297e-14	1.62691e-11
PPARGC1A	112.134	-1.89311	0.248003	-7.63338	2.28674e-14	1.9912e-11
SGPP2	898.811	-2.14689	0.282547	-7.59832	2.99991e-14	2.40868e-11
OTOG	65.7614	-2.76673	0.374127	-7.39518	1.41221e-13	1.0079e-10
EPB42	50.1381	-3.86244	0.525901	-7.34442	2.06651e-13	1.37316e-10
KCNA4	432.366	-1.98902	0.276801	-7.18574	6.68462e-13	4.29376e-10
CLDN15	3609.87	-1.31438	0.183916	-7.14662	8.89411e-13	5.32735e-10
ALDH8A1	352.575	-2.11748	0.298883	-7.08463	1.39421e-12	7.6761e-10
LOC105372630	65.048	-2.69236	0.380764	-7.07094	1.53884e-12	8.23705e-10
PDGFD	784.689	-1.44002	0.204057	-7.05693	1.70218e-12	8.86515e-10
SLC40A1	753.854	-1.79482	0.256817	-6.98872	2.77397e-12	1.34424e-09
ARRDC4	271.266	-2.23756	0.32104	-6.96973	3.17559e-12	1.49253e-09
KLK5	777.28	-2.3263	0.341466	-6.81268	9.57993e-12	4.01316e-09
CRIP1	2100.25	-1.52543	0.224115	-6.80649	1.00011e-11	4.06137e-09
SOCS3	1157.43	-1.356	0.19927	-6.80483	1.01165e-11	4.06137e-09
ITGB2-AS1	58.0763	-1.95397	0.288558	-6.77149	1.27461e-11	4.81601e-09
MT1X	1305.09	-2.64226	0.39009	-6.77347	1.25731e-11	4.81601e-09
HP	115.158	-3.5877	0.531759	-6.74685	1.51091e-11	5.364e-09
ZBTB7C	544.634	-1.07146	0.159688	-6.70972	1.95004e-11	6.59252e-09
TMEM37	822.848	-1.91749	0.28785	-6.66142	2.71193e-11	8.7098e-09
FGFR3	1236.99	-1.19371	0.179602	-6.64641	3.00325e-11	9.4873e-09
ASPG	134.53	-3.37653	0.509315	-6.62955	3.36711e-11	1.04652e-08
SPNS2	683.345	-2.44133	0.370092	-6.59657	4.20791e-11	1.24748e-08
FGF9	887.787	-1.35286	0.205366	-6.58758	4.4704e-11	1.30522e-08
PLLP	833.118	-1.04682	0.160772	-6.51124	7.4533e-11	2.08152e-08
RORC	116.697	-2.10762	0.333641	-6.31703	2.66635e-10	6.50386e-08
EMILIN2	4957.48	-1.50996	0.239339	-6.30888	2.81069e-10	6.77025e-08
LINC01018	112.283	-1.91156	0.303128	-6.30611	2.86129e-10	6.80705e-08
RNF228	42.9804	-1.77157	0.28976	-6.11394	9.71979e-10	2.08111e-07
FA2H	364.888	-1.31047	0.215044	-6.09394	1.10168e-09	2.28481e-07
SNAP91	140.119	-1.8854	0.31015	-6.07901	1.20925e-09	2.47896e-07
MAN1C1	267.521	-1.28929	0.215696	-5.97738	2.26757e-09	4.41374e-07
GPNMB	6340.32	-1.08348	0.183339	-5.90972	3.42694e-09	6.57672e-07
KCNAB2	2463.84	-1.03223	0.17617	-5.85929	4.64848e-09	8.6131e-07
CLU	4623.47	-1.19199	0.205	-5.81458	6.07875e-09	1.09474e-06
COLEC12	2539.97	-2.21573	0.382411	-5.7941	6.86896e-09	1.21436e-06
LOC105371912	32.842	-1.86874	0.323676	-5.7735	7.76431e-09	1.33588e-06
SLC30A3	19.8733	-2.25522	0.392942	-5.73931	9.50624e-09	1.60502e-06
PHYHIP	858.397	-1.23308	0.215768	-5.71487	1.09786e-08	1.75715e-06
PLCL1	300.803	-1.45624	0.254916	-5.71262	1.11247e-08	1.75715e-06
PYGM	185.555	-1.28611	0.225087	-5.71382	1.10466e-08	1.75715e-06
SMTNL2	741.772	-2.36814	0.417911	-5.6666	1.45658e-08	2.2101e-06
LOC646112	246.685	-1.4051	0.248607	-5.65189	1.58692e-08	2.35787e-06
RGS11	317.203	-1.14634	0.206536	-5.55031	2.85162e-08	4.011e-06
SELENBP1	1279.47	-1.10096	0.199926	-5.50682	3.65366e-08	5.029e-06
NLGN1	451.028	-1.19457	0.217424	-5.49419	3.92512e-08	5.32656e-06
TMOD1	117.296	-2.16271	0.393969	-5.48954	4.02988e-08	5.43048e-06
ANKRD33B	2472.18	-1.00492	0.183218	-5.48485	4.13814e-08	5.49944e-06
LOC105378289	38.8114	-2.26269	0.413157	-5.47658	4.33615e-08	5.65495e-06
KCNN2	166.512	-1.96957	0.361733	-5.4448	5.18625e-08	6.61847e-06
ABCB1	665.52	-1.82198	0.335115	-5.43689	5.42195e-08	6.87374e-06
PRR15	552.236	-1.05341	0.194369	-5.41965	5.97171e-08	7.42418e-06
LINP1	158.525	-1.73169	0.321605	-5.38453	7.26329e-08	8.63973e-06
HLF	20.7257	-2.54577	0.474811	-5.36165	8.24672e-08	9.69239e-06
OGDHL	702.933	-1.50315	0.280413	-5.3605	8.29914e-08	9.69239e-06
TFCP2L1	291.761	-1.60784	0.300761	-5.34591	8.99653e-08	1.03192e-05
ADCYAP1	218.013	-1.11701	0.209118	-5.3415	9.21798e-08	1.05107e-05
ECRG4	51.76	-2.37699	0.445524	-5.33528	9.53997e-08	1.08138e-05
ENTPD2	23.9078	-2.39466	0.45455	-5.2682	1.37766e-07	1.50838e-05
CKB	834.224	-1.08131	0.205879	-5.25217	1.50318e-07	1.63651e-05
FABP3	605.045	-1.41812	0.270425	-5.24405	1.57092e-07	1.69115e-05
RIPOR2	1388.28	-1.47809	0.28192	-5.24294	1.58042e-07	1.69193e-05
GPM6A	358.837	-2.05605	0.39341	-5.22624	1.72996e-07	1.82516e-05
LRAT	204.8	-2.54969	0.49274	-5.17452	2.28503e-07	2.31751e-05
ITLN1	30129.7	-3.30691	0.641711	-5.15327	2.55977e-07	2.55579e-05
TMT1A	659.21	-1.60841	0.312266	-5.15078	2.5941e-07	2.57672e-05
ENPEP	124.667	-1.3831	0.269211	-5.13759	2.78278e-07	2.74996e-05
DAB2	10685.8	-1.00939	0.196791	-5.12927	2.90868e-07	2.8597e-05
PKHD1L1	2117.48	-1.49497	0.291822	-5.12288	3.00897e-07	2.92842e-05
MT1G	6086.51	-3.48312	0.680329	-5.11975	3.05933e-07	2.96248e-05
TMEM151A	741.255	-1.35243	0.265286	-5.098	3.43254e-07	3.29079e-05
SLC6A4	95.0641	-2.12339	0.417274	-5.08872	3.60491e-07	3.40522e-05
ID2	2766.96	-1.38849	0.273813	-5.07094	3.95849e-07	3.70292e-05
EIF4E3	631.995	-1.00777	0.199043	-5.06305	4.12591e-07	3.83951e-05
COL15A1	63.737	-1.59858	0.315922	-5.06005	4.19147e-07	3.84618e-05
TGFB3	412.516	-1.18356	0.235257	-5.03094	4.88078e-07	4.39498e-05
ALOX15	187.432	-2.49689	0.497432	-5.01956	5.17903e-07	4.62037e-05
DAB1	205.589	-1.00765	0.200862	-5.01664	5.25833e-07	4.64807e-05
TMEM176A	21.1476	-2.93437	0.58609	-5.00668	5.53756e-07	4.80671e-05
MT1F	1331.01	-2.01741	0.403381	-5.00126	5.69576e-07	4.92185e-05
TSPAN8	413.559	-1.76172	0.353826	-4.97907	6.38909e-07	5.4719e-05
NHERF4	22.6109	-2.97209	0.597134	-4.97725	6.44933e-07	5.49905e-05
SEMA5A	4976.23	-1.14364	0.230229	-4.96743	6.78473e-07	5.73429e-05
PPP2R2B	89.8386	-1.33103	0.269098	-4.94628	7.56445e-07	6.31026e-05
STMND1	64.7574	-1.41068	0.285626	-4.93891	7.85585e-07	6.48218e-05
KLK8	31.7424	-2.90319	0.590284	-4.91829	8.73041e-07	7.03913e-05
SPRY1	2842.8	-1.14169	0.232388	-4.91285	8.97638e-07	7.17738e-05
USH1C	22.3703	-2.38221	0.485901	-4.90267	9.45424e-07	7.52823e-05
COL5A3	135.731	-1.85497	0.378926	-4.89533	9.81414e-07	7.78265e-05
MT1M	727.761	-2.04949	0.42185	-4.85834	1.18376e-06	9.27279e-05
LOC105374528	11.4989	-3.49083	0.720599	-4.84435	1.27024e-06	9.90992e-05
KLK11	1247.98	-1.24534	0.257655	-4.83337	1.34242e-06	0.000103889
ABLIM2	644.411	-1.19647	0.247667	-4.83094	1.35887e-06	0.000104568
DCN	468.653	-1.39013	0.287981	-4.82716	1.38493e-06	0.000105485
B3GNT7	527.992	-1.42427	0.295708	-4.81646	1.46128e-06	0.000109995
BOLA2B	92.621	-4.41213	0.919897	-4.79633	1.61597e-06	0.000118854
LRP2	6176.92	-1.99843	0.41701	-4.79227	1.64902e-06	0.000120823
KLK13	78.704	-2.07422	0.43308	-4.78945	1.67239e-06	0.000122072
SPDYE16_1	122.008	-1.03206	0.21562	-4.78648	1.69735e-06	0.000123426
SLC30A2	52.5249	-2.71387	0.567769	-4.77988	1.75402e-06	0.000126592
MT1DP	23.6019	-2.84798	0.604753	-4.70933	2.48533e-06	0.000174579
SPATC1	85.6589	-1.36972	0.290882	-4.70883	2.4914e-06	0.000174579
CGN	3332.95	-1.15708	0.249066	-4.64567	3.38974e-06	0.000229194
GPR162	192.93	-1.00339	0.217015	-4.6236	3.77131e-06	0.000245517
OSR1	2218.69	-1.10592	0.240056	-4.60692	4.08684e-06	0.000261136
DLK2	116.233	-1.15168	0.250807	-4.59192	4.39193e-06	0.000277484
ADAMTSL4	678.142	-1.28928	0.28118	-4.58525	4.5345e-06	0.000284625
BCHE	5290.08	-1.04518	0.228228	-4.57954	4.6601e-06	0.000290615
KCNJ12	434.05	-1.08933	0.238238	-4.57244	4.82079e-06	0.000298703
MT1H	889.273	-3.12601	0.687132	-4.54935	5.38109e-06	0.000331605
PNMA6A	124.178	-1.13055	0.248996	-4.54044	5.6136e-06	0.00034017
ANKRD63	32.3198	-2.22633	0.491422	-4.53039	5.88744e-06	0.000350157
KLHL4	1363.8	-1.12475	0.249671	-4.50492	6.63973e-06	0.000387332
C1orf115	474.131	-1.23751	0.275566	-4.49079	7.09608e-06	0.000409405
DBP	215.154	-1.27586	0.284274	-4.48812	7.18544e-06	0.000413324
LGSN	14.4623	-2.15056	0.479982	-4.4805	7.44672e-06	0.000425811
TSPAN7	773.358	-1.60706	0.35963	-4.46864	7.87178e-06	0.000439679
HOGA1	598.832	-1.0412	0.234184	-4.44608	8.74529e-06	0.000480119
CCDC69	577.922	-1.27406	0.287133	-4.43719	9.11411e-06	0.000498946
WDR86-AS1	10.3645	-2.95341	0.670698	-4.40348	1.06526e-05	0.000570489
SHE	833.6	-1.1598	0.263676	-4.39857	1.08965e-05	0.000580045
REEP1	402.335	-1.56596	0.356974	-4.38675	1.15055e-05	0.000604115
TMEM130	50.734	-1.32334	0.302961	-4.36803	1.25373e-05	0.000649445
MAOB	133.682	-2.15774	0.496076	-4.34962	1.36371e-05	0.00069337
CPNE4	42.4298	-1.70392	0.395117	-4.31243	1.61469e-05	0.000801933
GSG1	136.838	-1.34471	0.313439	-4.29018	1.78531e-05	0.000877623
EPHB6_1	392.125	-1.16825	0.273604	-4.26987	1.9559e-05	0.000946988
TJP3	48.0656	-1.38847	0.32619	-4.25662	2.07538e-05	0.00099732
LINC02006	38.7158	-2.0015	0.472836	-4.23297	2.30625e-05	0.0010906
NXPH2	420.947	-1.50851	0.356843	-4.22739	2.36418e-05	0.00110577
MT1L	258.71	-1.45042	0.344501	-4.21021	2.55133e-05	0.00117117
ID4	9117	-1.20695	0.287287	-4.20119	2.65517e-05	0.00120958
SPTB	340.284	-1.2264	0.291892	-4.20157	2.65072e-05	0.00120958
LIN7A	232.298	-1.27241	0.303403	-4.19382	2.74299e-05	0.0012437
LOC105376195	66.2876	-2.43057	0.582064	-4.17578	2.96962e-05	0.00131249
P2RY1	202.917	-1.03207	0.247921	-4.1629	3.14227e-05	0.00137058
WNT2B	268.429	-1.37365	0.330232	-4.15965	3.18732e-05	0.00138333
KLK10	918.78	-1.84407	0.443978	-4.1535	3.27423e-05	0.00141467
EGFL6	944.038	-2.68235	0.646917	-4.14636	3.37806e-05	0.00145302
DOK7	160.049	-1.41487	0.341595	-4.14196	3.44351e-05	0.00147459
TRIM29	248.423	-1.20999	0.29226	-4.14011	3.47139e-05	0.00148323
ANKRD29	586.492	-1.00913	0.24385	-4.1383	3.4989e-05	0.0014849
RETREG1	933.508	-1.20379	0.291023	-4.13639	3.52809e-05	0.00148766
ARHGDIG	304.883	-1.43607	0.34751	-4.13248	3.58876e-05	0.00150338
SOX18	9.28108	-2.36163	0.574103	-4.1136	3.89543e-05	0.0016143
CLIC3	160.187	-1.54324	0.375339	-4.11159	3.92938e-05	0.00162487
MIAT	54.8378	-1.92983	0.469785	-4.10791	3.99256e-05	0.00164395
TUBB4A	212.944	-1.54039	0.37622	-4.09438	4.23306e-05	0.00171008
AQP3	55.5203	-1.33164	0.325576	-4.09011	4.31163e-05	0.00173818
TDRD10	330.456	-1.11437	0.273539	-4.0739	4.62317e-05	0.00183687
BRINP1	217.091	-1.25849	0.310107	-4.05825	4.94421e-05	0.00194836
KCND3	625.008	-1.23059	0.303492	-4.05475	5.01877e-05	0.00197371
GYG2	987.273	-1.09642	0.27213	-4.02903	5.60086e-05	0.0021372
ARHGAP9	46.2438	-1.12672	0.280393	-4.01836	5.86045e-05	0.00221848
FILIP1	155.38	-1.17776	0.293664	-4.01056	6.05744e-05	0.0022694
LOC400940	32.6233	-1.45825	0.364394	-4.00184	6.28531e-05	0.00232027
LAMB4	143.232	-1.16262	0.291522	-3.98811	6.66008e-05	0.00242151
GKN1	56.597	-1.40185	0.353775	-3.96254	7.41556e-05	0.00264136
CYP46A1	77.0646	-1.00816	0.254483	-3.96159	7.44525e-05	0.00264705
ATP6V1C2	37.5629	-1.13651	0.286937	-3.96085	7.46838e-05	0.00265038
CDK5R2	11.3785	-2.2297	0.566088	-3.93879	8.18951e-05	0.00287453
CHRDL1	512.065	-1.28509	0.327375	-3.92544	8.65706e-05	0.002995
RERG	746.069	-1.29781	0.331594	-3.91384	9.08411e-05	0.00310925
LOC101927566	186.952	-1.24396	0.319276	-3.89619	9.77175e-05	0.00329775
BEAN1	65.7542	-1.10921	0.285213	-3.88907	0.000100629	0.00336654
FGF18	299.418	-1.39473	0.358672	-3.8886	0.000100824	0.00336722
LOC102723490	30.4101	-2.22464	0.573673	-3.87788	0.000105369	0.00347087
SBSPON	10866	-1.18667	0.306439	-3.87244	0.000107749	0.0035192
ITLN2	63.935	-1.65879	0.429706	-3.8603	0.000113248	0.00367389
KRT3	27.5271	-1.83339	0.475677	-3.85427	0.000116074	0.00373869
LSAMP	37.9525	-1.9006	0.493043	-3.85484	0.000115806	0.00373869
TMEM176B	35.3337	-1.64459	0.428014	-3.84237	0.00012185	0.00388109
UPK3B_1	12560.9	-1.25439	0.327211	-3.8336	0.000126282	0.00398273
LOC105378642	19.5975	-2.63128	0.689903	-3.81398	0.000136745	0.00424038
C1QL2	5.95374	-2.9273	0.769628	-3.80352	0.000142655	0.00438096
RASGRP4	33.2914	-1.55853	0.409981	-3.80148	0.000143833	0.00439945
LOC105378129	19.3136	-2.42604	0.638571	-3.79917	0.000145181	0.00443366
ACKR2	29.0011	-1.74024	0.458715	-3.79372	0.00014841	0.0045037
AXIN2	687.398	-1.11192	0.294034	-3.78161	0.000155815	0.00468419
GPAT3	18.3643	-1.36156	0.360765	-3.7741	0.000160589	0.00482016
MAPT_1	33.4285	-1.92317	0.50975	-3.77278	0.00016144	0.00483819
AMHR2	103.311	-1.71702	0.455405	-3.7703	0.00016305	0.00487128
CPZ	78.6325	-1.86559	0.495228	-3.76713	0.000165135	0.00491072
MAF	3913.13	-1.31519	0.349243	-3.76582	0.000166003	0.00492895
ALDH1L1	42.1563	-1.31492	0.350674	-3.7497	0.000177046	0.00519045
DACT2	186.369	-1.46127	0.390884	-3.73837	0.00018522	0.00536719
LINC00693	9.02829	-2.13943	0.57226	-3.73856	0.000185077	0.00536719
LOC107984265	78.5754	-1.05019	0.281095	-3.73606	0.000186927	0.00540853
LOC124900976	10.3277	-1.99809	0.535258	-3.73295	0.000189252	0.00544588
RARRES2	5883.46	-1.06453	0.286206	-3.71946	0.000199648	0.00564936
ANKRD55	213.518	-1.56927	0.422371	-3.71537	0.000202906	0.00572197
PRRT4	21.9894	-1.17287	0.318226	-3.68565	0.000228123	0.00632508
ADGRG4	60.097	-2.05077	0.562547	-3.64551	0.000266862	0.00708324
TMEM26	121.352	-1.14755	0.315559	-3.63657	0.000276289	0.00728329
CYP17A1	17.7908	-2.78375	0.769012	-3.61991	0.000294705	0.00767427
MGAT4C	280.345	-1.50316	0.415423	-3.61837	0.000296462	0.00768885
COL9A3	339.506	-1.43047	0.395852	-3.61365	0.000301911	0.00780917
SILC1	485.795	-1.09614	0.303829	-3.60776	0.000308857	0.007925
CNTNAP2_1	17.8913	-2.29325	0.635843	-3.60663	0.000310194	0.00793816
CPO	7.61893	-2.28972	0.635575	-3.6026	0.00031505	0.00805175
CSRP3-AS1	102.063	-1.10181	0.306458	-3.5953	0.000324018	0.0082494
MAP1LC3C	37.0578	-1.28666	0.357877	-3.59526	0.000324068	0.0082494
SMOC1	8.95154	-2.8272	0.7886	-3.58509	0.000336959	0.00848784
FGD3	47.2051	-1.74338	0.487965	-3.57276	0.000353232	0.00877162
COL14A1	183.567	-1.8221	0.511424	-3.5628	0.000366915	0.00905588
NECAB1	224.376	-1.42768	0.400726	-3.56272	0.000367028	0.00905588
MT1E	4984.22	-1.12725	0.316657	-3.55986	0.000371051	0.00910847
MT1A	87.7914	-1.11057	0.312511	-3.55368	0.000379875	0.00928959
FLT3	72.0389	-1.30643	0.368006	-3.55001	0.000385213	0.00939627
VNN2	145.244	-1.36996	0.38624	-3.5469	0.000389787	0.00947435
BRINP2	1156.7	-1.49461	0.423807	-3.52662	0.000420896	0.010113
HPGD	24.0675	-1.97441	0.559935	-3.52614	0.000421658	0.0101187
LOC105374958	42.7568	-1.66296	0.472064	-3.52275	0.000427094	0.0102365
YBX2	7.24872	-3.34949	0.951389	-3.52063	0.000430521	0.0102815
UCP1	6.35628	-2.69106	0.781176	-3.44489	0.000571301	0.0128459
NPNT	1172.94	-1.35211	0.39337	-3.43724	0.000587671	0.0130918
SERPINB3	33.8644	-3.08639	0.899553	-3.43102	0.00060131	0.0133034
ITGB2	674.229	-1.52799	0.445912	-3.42665	0.000611071	0.013441
SIX2	555.214	-1.10674	0.323212	-3.42419	0.00061664	0.0134877
LINC00707	7.97583	-1.95276	0.572964	-3.40817	0.000653997	0.0141126
CLEC4M	35.2179	-3.01622	0.885146	-3.4076	0.000655379	0.0141266
PDIA2	387.769	-1.12293	0.331679	-3.38559	0.000710254	0.0150962
PALMD	117.313	-1.25913	0.371991	-3.38483	0.00071222	0.0150984
LOC105372676	12.5382	-2.37009	0.70186	-3.37686	0.000733176	0.0154577
LOC105371498	6.13235	-3.46409	1.03741	-3.33918	0.000840257	0.0172509
MCOLN2	212.923	-1.05797	0.316933	-3.33816	0.000843367	0.017289
MRO	8.77485	-2.46917	0.740001	-3.33671	0.000847764	0.0173577
SMPD5	30.5236	-1.50392	0.451733	-3.32922	0.000870906	0.0177216
LINC00479	61.4804	-1.8012	0.54192	-3.32375	0.000888171	0.0179809
DOCK11	2408.07	-1.01571	0.306067	-3.31861	0.000904673	0.0181405
LOC107987087	5.17785	-4.36704	1.3155	-3.31967	0.000901231	0.0181405
PTGER3	5.03333	-3.07991	0.931169	-3.30757	0.000941082	0.0186955
RAPGEF4	144.766	-1.3078	0.396217	-3.30071	0.000964398	0.019002
CPA1	47.1147	-1.33686	0.40515	-3.29967	0.000967992	0.0190533
HS6ST3	75.9642	-1.7359	0.526548	-3.29675	0.000978107	0.0192328
COL26A1	420.397	-2.47984	0.75235	-3.29613	0.000980261	0.0192555
LINC00504	70.744	-1.23911	0.376744	-3.289	0.00100545	0.0196302
LINC03017	19.0666	-1.95087	0.594728	-3.28028	0.00103704	0.0199663
MIR5689HG	63.643	-1.11848	0.341473	-3.27546	0.00105491	0.0202189
TRPV6	19.1315	-1.75962	0.537993	-3.27071	0.00107276	0.0203919
STON1-GTF2A1L	81.4242	-1.08477	0.333204	-3.25558	0.00113162	0.0211918
RAB11FIP4	404.738	-1.12989	0.347172	-3.25454	0.00113576	0.0212431
NETO1	72.6629	-1.42099	0.437072	-3.25117	0.00114933	0.0213986
MAPT	31.6011	-1.9052	0.587059	-3.24533	0.00117315	0.021779
SLC39A8	23701.9	-1.11292	0.34297	-3.24496	0.00117468	0.0217864
MCTS1_1	115.187	-3.56379	1.10188	-3.23429	0.00121946	0.022487
GRIN2B	34.9618	-1.88133	0.585011	-3.21588	0.00130043	0.0236186
LOC105375856	17.57	-1.77858	0.553597	-3.21276	0.00131465	0.023832
SELENOP	197.38	-1.19643	0.372989	-3.20769	0.00133804	0.0241622
GRID2	18.0822	-1.75291	0.548692	-3.19471	0.00139973	0.0249748
LOC107984001	10.6356	-2.02446	0.634108	-3.19262	0.00140989	0.0250958
LOC124902742	8.85682	-1.76587	0.553175	-3.19224	0.00141172	0.0250958
NFE2	23.1003	-1.53949	0.482402	-3.1913	0.00141636	0.0251278
WDR86	183.336	-1.1815	0.370702	-3.1872	0.00143655	0.0253966
PDCD6IPP2_1	15.2595	-2.33627	0.733359	-3.18571	0.00144399	0.0254814
METTL9	97.113	-1.90066	0.59821	-3.17725	0.00148679	0.0260222
MAPT_2	20.7475	-2.14601	0.677287	-3.16853	0.00153212	0.0266183
SGCD	91.9246	-1.37589	0.435773	-3.15734	0.00159214	0.0274179
APBB1IP	387.313	-1.08796	0.345928	-3.14505	0.00166061	0.0282778
FSHR	147.114	-1.25523	0.399712	-3.14034	0.00168753	0.0286257
GUCY1A2	211.005	-1.20352	0.383485	-3.13837	0.0016989	0.0286922
LINC02964	4.98232	-3.46476	1.1039	-3.13866	0.00169721	0.0286922
DEAF1_1	85.493	-1.68317	0.543155	-3.09887	0.00194263	0.0319407
CELF6	37.2906	-1.3003	0.423821	-3.06804	0.00215465	0.0347158
LOC107986098	6.32981	-2.46067	0.803302	-3.0632	0.00218987	0.035078
GABRB2	7.54563	-2.95862	0.972714	-3.04161	0.00235319	0.037291
LOC100505498	20.0879	-1.21735	0.400393	-3.04038	0.00236277	0.0373815
KLK12	11.1693	-1.78039	0.586167	-3.03734	0.00238679	0.0376512
ODAD1	24.3267	-1.00342	0.330561	-3.0355	0.00240135	0.0377453
ST6GALNAC2	32.9755	-1.09523	0.36106	-3.03338	0.00241828	0.0379481
LOC105374809	45.5596	-1.23925	0.410671	-3.01763	0.00254763	0.0394003
FAM83A	186.244	-1.37957	0.45867	-3.00777	0.00263176	0.0402964
SRRM4	32.1343	-1.80241	0.599702	-3.0055	0.00265143	0.0403898
ESRP1	14.4128	-1.62001	0.539409	-3.00331	0.00267062	0.04065
LOC112268032	41.3145	-1.59652	0.531791	-3.00215	0.0026808	0.0407175
CT75	27.6826	-1.23116	0.411725	-2.99026	0.00278742	0.041827
NPR3	1101.25	-1.85491	0.622993	-2.97742	0.00290689	0.0432554
FYB2	34.1603	-1.95413	0.659426	-2.96338	0.00304278	0.0447439
ZNF385B	107.687	-1.38293	0.466692	-2.96325	0.00304407	0.0447439
TRIL	60.309	-1.17834	0.398631	-2.95596	0.00311694	0.0455026
LOC105371720	27.9187	-1.16365	0.39535	-2.94336	0.00324675	0.04683
RSPO1	522.375	-1.30011	0.443459	-2.93174	0.00337068	0.0481995
TMEM239	10.0297	-1.93949	0.663439	-2.92339	0.0034624	0.0490758
