# Supplementary material for: TGFβ-Dependent Epithelial–Mesenchymal Plasticity in Immortalized Human Atrial Epicardial Cells: An mRNA Profiling Study
Source: Cells. 2026 Jul 22;15(14):1313. doi: 10.3390/cells15141313 (PMC13406294; doi:10.3390/cells15141313)
Supplement: Supplementary file 1 [file cells-15-01313-s001.zip › Supplementary Tables/SupplementaryTableS2_List_DEGs_iEPDCs_SB431542vsiEPDCs_NoAdditive.xlsx]

## Sheet: Significant_UP
gene_id	baseMean	log2FoldChange	lfcSE	stat	pvalue	padj
TXNIP	1375.08	4.78031	0.360646	13.2549	4.22881e-40	7.65373e-36
ACP3	70.5351	1.86654	0.245606	7.59976	2.96672e-14	1.53613e-10
KNDC1	289.375	1.13353	0.148215	7.64791	2.04271e-14	1.53613e-10
PTGDS	305.17	2.93466	0.387041	7.5823	3.39495e-14	1.53613e-10
PPARGC1A	112.134	1.84169	0.247463	7.4423	9.89496e-14	3.58178e-10
KLK7	70.357	2.56427	0.363533	7.05375	1.74163e-12	5.25361e-09
SEMA6D	600.635	1.49036	0.212179	7.02409	2.15464e-12	5.57099e-09
GRIN2A	223.885	1.22931	0.186222	6.6013	4.07558e-11	6.70581e-08
ACSS1	1376.55	1.12902	0.175825	6.42126	1.3515e-10	1.8816e-07
ARRDC4	271.266	2.00612	0.320189	6.26543	3.71791e-10	4.80646e-07
LCNL1	53.4904	2.36724	0.382416	6.19023	6.00762e-10	6.79574e-07
SELENBP1	1279.47	1.23362	0.200032	6.16714	6.95369e-10	7.40322e-07
CLDN15	3609.87	1.07307	0.183837	5.83706	5.31288e-09	4.80789e-06
MYLK3	534.479	1.45426	0.250935	5.79536	6.81749e-09	5.87571e-06
ITGB2-AS1	58.0763	1.63838	0.283375	5.78168	7.396e-09	6.08456e-06
RNF228	42.9804	1.62094	0.286594	5.65588	1.55053e-08	1.03937e-05
GPNMB	6340.32	1.01226	0.183326	5.52163	3.35868e-08	1.84208e-05
SNAP91	140.119	1.6622	0.308747	5.38369	7.29742e-08	3.47568e-05
SGPP2	898.811	1.49532	0.281827	5.30583	1.12162e-07	4.85276e-05
CRIP1	2100.25	1.17516	0.223944	5.24756	1.54128e-07	6.18322e-05
PYGM	185.555	1.17732	0.22451	5.24398	1.57151e-07	6.18322e-05
BOLA2B	92.621	4.71704	0.924383	5.10291	3.34474e-07	0.000108101
USH1C	22.3703	2.49372	0.489593	5.09344	3.51618e-07	0.000111648
LOC105372630	65.048	1.8487	0.368759	5.01331	5.35022e-07	0.000157268
RORC	116.697	1.65343	0.330298	5.00587	5.56117e-07	0.000157268
ASPG	134.53	2.50747	0.503025	4.98478	6.20336e-07	0.00017273
MAN1C1	267.521	1.05669	0.214831	4.91873	8.71058e-07	0.000228482
HP	115.158	2.55525	0.522684	4.88871	1.01499e-06	0.000253927
ENPEP	124.667	1.2946	0.268598	4.81984	1.43671e-06	0.000325037
TMEM37	822.848	1.38469	0.287266	4.82022	1.43399e-06	0.000325037
ARHGAP9	46.2438	1.36124	0.284238	4.7891	1.67529e-06	0.000365314
LINP1	158.525	1.53354	0.320604	4.7833	1.72444e-06	0.000367184
MT1X	1305.09	1.86391	0.389563	4.78461	1.71321e-06	0.000367184
AQP3	55.5203	1.55736	0.32845	4.74154	2.12103e-06	0.000421852
GPR162	192.93	1.02988	0.217126	4.74323	2.10335e-06	0.000421852
SLC40A1	753.854	1.20187	0.256068	4.69355	2.68499e-06	0.000485957
EPB42	50.1381	2.29683	0.491641	4.67175	2.98646e-06	0.000535167
KLK13	78.704	1.99407	0.432341	4.61226	3.98312e-06	0.000673743
OGDHL	702.933	1.29249	0.280162	4.61337	3.96193e-06	0.000673743
SPNS2	683.345	1.68176	0.369146	4.55582	5.21826e-06	0.000850858
DBP	215.154	1.29418	0.284327	4.55175	5.32015e-06	0.000859727
ALDH8A1	352.575	1.33484	0.296865	4.49646	6.90945e-06	0.00106884
LOC105371912	32.842	1.39359	0.312134	4.4647	8.01821e-06	0.00120935
COLEC12	2539.97	1.6876	0.38225	4.41492	1.01045e-05	0.00145907
EMILIN2	4957.48	1.03401	0.239249	4.32188	1.54708e-05	0.00215389
TMEM26	121.352	1.3498	0.316682	4.26232	2.02313e-05	0.00257864
ADAMTSL4	678.142	1.19109	0.281064	4.2378	2.25723e-05	0.00283706
KCNN2	166.512	1.50796	0.35967	4.19263	2.75742e-05	0.00325839
HLF	20.7257	1.89436	0.452236	4.18888	2.80334e-05	0.00326868
RIPOR2	1388.28	1.17834	0.281746	4.18226	2.88619e-05	0.00332721
LINC01018	112.283	1.24559	0.298146	4.17779	2.94353e-05	0.00335863
YBX2	7.24872	4.56751	1.09865	4.15739	3.21904e-05	0.00352997
KCNA4	432.366	1.13533	0.274982	4.12873	3.64769e-05	0.00390648
DCN	468.653	1.18067	0.287632	4.1048	4.04673e-05	0.00417198
OTOG	65.7614	1.46088	0.355947	4.10421	4.05695e-05	0.00417198
TFCP2L1	291.761	1.23142	0.299751	4.10816	3.98832e-05	0.00417198
GPM6A	358.837	1.57778	0.392466	4.02016	5.81581e-05	0.00567128
PRG4	364.704	1.68136	0.418284	4.01966	5.82827e-05	0.00567128
ECRG4	51.76	1.72827	0.436712	3.95746	7.57505e-05	0.00710367
COL5A3	135.731	1.48036	0.377027	3.92639	8.62288e-05	0.00784249
KLK5	777.28	1.33424	0.340389	3.91975	8.8641e-05	0.00800966
BRINP1	217.091	1.21308	0.309949	3.9138	9.08552e-05	0.00814053
LINC02006	38.7158	1.82927	0.470103	3.89121	9.97472e-05	0.00876371
TMT1A	659.21	1.20705	0.311808	3.87113	0.000108333	0.00925677
LOC107984265	78.5754	1.08781	0.281414	3.86552	0.000110852	0.0093317
AMHR2	103.311	1.76005	0.455625	3.86293	0.000112033	0.00938747
SLC30A2	52.5249	2.12507	0.560421	3.79192	0.000149486	0.0118665
LOC124900976	10.3277	2.00091	0.535391	3.73729	0.000186012	0.0141455
LGSN	14.4623	1.70476	0.461018	3.69782	0.000217459	0.0159992
ENTPD2	23.9078	1.58641	0.431416	3.67721	0.000235802	0.0168023
SLC30A3	19.8733	1.30972	0.357698	3.66152	0.000250721	0.0174825
C2	20.4186	5.89828	1.62045	3.63989	0.000272751	0.0186284
TNN	38.2219	1.34277	0.371224	3.61715	0.000297864	0.01982
GPAT3	18.3643	1.29159	0.3584	3.60377	0.000313635	0.0205669
CELF6	37.2906	1.53473	0.427204	3.5925	0.000327519	0.0212465
RASGRP4	33.2914	1.44781	0.407998	3.54857	0.000387325	0.0244758
C8orf33	94.2109	3.78572	1.06882	3.54195	0.000397176	0.0245967
CYP17A1	17.7908	2.70608	0.766493	3.53046	0.000414832	0.025365
MT1M	727.761	1.47356	0.421338	3.49733	0.000469948	0.027796
LOC105374528	11.4989	2.23942	0.644175	3.47642	0.00050816	0.0293241
B3GNT7	527.992	1.01795	0.29514	3.44906	0.000562545	0.0313277
CLIC3	160.187	1.28905	0.374344	3.44349	0.000574264	0.0318822
MT1L	258.71	1.17342	0.343798	3.4131	0.000642282	0.034291
MT1F	1331.01	1.36259	0.403057	3.38065	0.000723155	0.0371829
MLXIPL	17.7988	2.43117	0.723725	3.35925	0.000781547	0.0392923
KLK10	918.78	1.48995	0.443752	3.35761	0.000786196	0.0393454
NFE2	23.1003	1.62102	0.48415	3.34816	0.000813487	0.040009
MT1G	6086.51	2.26969	0.680186	3.33686	0.000847302	0.0407854
TSPAN7	773.358	1.19928	0.359286	3.33795	0.000843999	0.0407854
PRRT4	21.9894	1.04551	0.314463	3.32476	0.000884962	0.0418197
TMEM176A	21.1476	1.80537	0.551276	3.2749	0.001057	0.0473529
FOXQ1	13.4794	2.39948	0.733449	3.27151	0.00106976	0.0478062

## Sheet: Significant_DOWN
gene_id	baseMean	log2FoldChange	lfcSE	stat	pvalue	padj
DACT1	410.729	-1.91686	0.275595	-6.95535	3.51679e-12	7.95631e-09
SKIL	1636.56	-1.51658	0.224984	-6.74084	1.57469e-11	3.16671e-08
ITGB5	2590.96	-1.63131	0.246796	-6.60995	3.84457e-11	6.70581e-08
LOC124907888	27.3355	-3.34045	0.56228	-5.9409	2.83464e-09	2.85023e-06
GFRA1	3619.72	-1.56666	0.264214	-5.9295	3.03857e-09	2.89448e-06
AMIGO2	1846.86	-1.72863	0.310564	-5.5661	2.60501e-08	1.52091e-05
LTBP2	2947.27	-2.15455	0.391694	-5.5006	3.78497e-08	1.95726e-05
ADGRB2	3071.31	-1.53757	0.282184	-5.44882	5.07051e-08	2.5492e-05
TAPBP_3	198.437	-2.17653	0.402557	-5.40677	6.41721e-08	3.13905e-05
IGFBP7-AS1	32.3095	-2.68907	0.500318	-5.37473	7.66995e-08	3.55945e-05
BMPER	579.21	-1.70911	0.321946	-5.3087	1.10412e-07	4.85276e-05
GLDN	54.4103	-1.93072	0.364232	-5.30081	1.15293e-07	4.85276e-05
IGFBP7	7587.59	-1.87816	0.35404	-5.30494	1.12709e-07	4.85276e-05
LOC105371634	54.2183	-2.70774	0.520945	-5.19775	2.01711e-07	7.76758e-05
THBS2-AS1	220.048	-1.30569	0.251569	-5.1902	2.10064e-07	7.92074e-05
LOC124901275	67.5817	-1.67843	0.326071	-5.14743	2.64075e-07	9.13182e-05
BMP6	47.7108	-2.6863	0.523773	-5.12874	2.91682e-07	9.77621e-05
SLC22A3	1105.58	-2.75598	0.542683	-5.07843	3.80558e-07	0.000118754
ALOX5AP	20.3066	-3.94702	0.782388	-5.04484	4.53911e-07	0.000139243
KCTD16	337.188	-1.16015	0.23036	-5.03627	4.74696e-07	0.000143192
ARAP3	753.103	-1.39556	0.278639	-5.00848	5.48627e-07	0.000157268
LOC105373451	17.9507	-4.19269	0.848002	-4.9442	7.64569e-07	0.000203969
COL5A1	13716.2	-1.27103	0.260088	-4.88693	1.02418e-06	0.000253927
HSD3BP5	87.9072	-1.67515	0.344015	-4.8694	1.11936e-06	0.000273775
COL16A1	3613.47	-3.07465	0.636197	-4.83287	1.34582e-06	0.000324773
FN1	136206	-2.20233	0.456198	-4.82757	1.38207e-06	0.000325037
OLFML2B	38.6318	-2.1341	0.44237	-4.82424	1.40535e-06	0.000325037
TINF2	105.962	-2.98155	0.621721	-4.79564	1.62158e-06	0.000357914
COL1A1	84830.7	-1.5358	0.32347	-4.74789	2.05547e-06	0.000421852
TEX14	100.181	-1.12777	0.237748	-4.74355	2.10008e-06	0.000421852
LOC105372663	17.968	-2.72674	0.575837	-4.73526	2.1877e-06	0.000425755
TGFB2	3268.93	-1.15819	0.24541	-4.71941	2.36532e-06	0.00045063
LINC01638	410.065	-1.07058	0.23107	-4.63314	3.60153e-06	0.000626771
C5orf46	8.90184	-5.92231	1.29426	-4.57583	4.74343e-06	0.000787626
MOV10L1	278.311	-1.22755	0.26926	-4.55899	5.14008e-06	0.00084573
PKP1	256.314	-1.49464	0.333509	-4.48157	7.40962e-06	0.0011365
SULT1E1	14.9782	-6.20211	1.38759	-4.46971	7.83259e-06	0.00119128
PCED1B	284.145	-1.49005	0.33391	-4.46244	8.10299e-06	0.00121203
LINC00824	137.7	-1.63351	0.369274	-4.42357	9.70816e-06	0.001417
GPR84-AS1	35.7719	-1.60271	0.364561	-4.39627	1.10125e-05	0.00155715
EDIL3	2214.92	-1.01573	0.235546	-4.31222	1.61622e-05	0.00221606
TNC	3644.12	-1.74287	0.405491	-4.29816	1.72223e-05	0.00231917
LOC124904930	30.8774	-3.02667	0.708401	-4.27254	1.93259e-05	0.00253464
FAM163A	114.616	-2.17826	0.517644	-4.20802	2.57614e-05	0.00315038
NRXN3	1579.15	-1.0855	0.260197	-4.17185	3.02134e-05	0.00339648
LOC105375721	157.65	-1.38284	0.332253	-4.16202	3.15443e-05	0.00348123
IL11	158.741	-1.87027	0.455635	-4.10476	4.04735e-05	0.00417198
FGF5	1027.07	-1.53032	0.379417	-4.03334	5.49896e-05	0.00549865
COL7A1	1834.55	-1.61939	0.402786	-4.02048	5.80792e-05	0.00567128
RGS4	1001.48	-1.54084	0.384032	-4.01228	6.01341e-05	0.00578918
PEF1-AS1	12.1779	-2.6291	0.682706	-3.851	0.000117635	0.00976638
SLC2A6_1	347.78	-2.9427	0.766296	-3.84016	0.000122953	0.010024
INHBA	607.886	-1.79035	0.467439	-3.83012	0.000128078	0.010395
HAFML	224.053	-1.21556	0.318294	-3.81897	0.00013401	0.0107798
ITGB3	572.981	-1.04575	0.277156	-3.77316	0.000161193	0.0126296
TMEM276-ZFTRAF1	8.99088	-2.03845	0.546945	-3.72698	0.00019379	0.0146142
HUNK	354.521	-1.267	0.34134	-3.71185	0.000205748	0.0152616
SOAT2	29.8775	-1.15046	0.312064	-3.6866	0.000227267	0.0163877
KCNG1	369.559	-1.40928	0.382562	-3.68378	0.000229802	0.0165047
PTPRB	803.889	-1.19093	0.324565	-3.6693	0.000243212	0.0171694
LINC02613	17.3424	-1.45565	0.40006	-3.63859	0.000274133	0.0186524
TBC1D3L	27.2378	-2.40402	0.663308	-3.62428	0.000289763	0.0194238
ELAPOR1	118.445	-1.50477	0.416517	-3.61274	0.000302983	0.0200016
LYPD6B	140.549	-1.15856	0.323757	-3.57849	0.000345587	0.0223385
TNFSF18	31.0633	-1.83934	0.518546	-3.54712	0.00038947	0.0244758
BGN	733.042	-1.16189	0.328098	-3.54128	0.000398189	0.0245967
RING1_4	12.5384	-3.0904	0.876895	-3.52425	0.000424679	0.0258797
FOXS1	21.7847	-2.31217	0.658372	-3.51195	0.000444838	0.0267479
LMCD1	1937.41	-1.2377	0.353196	-3.50429	0.00045783	0.0273474
APCDD1L	38.6559	-1.63528	0.466989	-3.50175	0.000462209	0.0275182
SHMT1_1	38.9676	-4.09376	1.173	-3.48999	0.000483034	0.0283288
ADTRP	122.81	-1.00535	0.289187	-3.47648	0.000508048	0.0293241
QPCT	310.545	-1.23285	0.354537	-3.47735	0.000506389	0.0293241
F3	6833.16	-1.00561	0.291356	-3.45147	0.00055754	0.0312412
GLIPR1	625.964	-1.5178	0.440033	-3.44928	0.000562077	0.0313277
SMCO2	52.4977	-1.16898	0.339969	-3.4385	0.000584943	0.0320501
THBS2	14742.3	-1.16457	0.345345	-3.37219	0.000745724	0.0380193
LOC124904024	282.354	-1.21225	0.36201	-3.34866	0.000812029	0.040009
P4HA3	307.971	-1.42531	0.426222	-3.34406	0.000825611	0.0402769
CLDN14-AS1	27.755	-1.32931	0.398873	-3.33266	0.000860193	0.0411869
LINC02755	169.342	-1.09311	0.328211	-3.33051	0.000866863	0.0413967
TNFSF4	261.884	-1.22088	0.368085	-3.31685	0.000910386	0.0423524
CLDN14	19.2148	-2.03821	0.616242	-3.30749	0.000941371	0.0435492
CDCP1	5012.17	-1.09631	0.332406	-3.29811	0.000973389	0.0443763
