# Supplementary material for: TGFβ-Dependent Epithelial–Mesenchymal Plasticity in Immortalized Human Atrial Epicardial Cells: An mRNA Profiling Study
Source: Cells. 2026 Jul 22;15(14):1313. doi: 10.3390/cells15141313 (PMC13406294; doi:10.3390/cells15141313)
Supplement: Supplementary file 1 [file cells-15-01313-s001.zip › Supplementary Tables/SupplementaryTableS3_List_DEGs_iEPDCs_TGFB3vsiEPDCs_NoAdditive.xlsx]

## Sheet: Significant_UP
gene_id	baseMean	log2FoldChange	lfcSE	stat	pvalue	padj
RPS18_3	1113.15	10.7024	1.54094	6.94539	3.77416e-12	7.05089e-08
CTDP1_1	45.8682	2.67637	0.513647	5.21053	1.88298e-07	0.00117259
PLEKHM1_2	40.2655	3.69045	0.760016	4.85575	1.19931e-06	0.00560139
YWHAE	1391	2.56767	0.596465	4.30482	1.67121e-05	0.0446021

## Sheet: Significant_DOWN
gene_id	baseMean	log2FoldChange	lfcSE	stat	pvalue	padj
TAPBP_3	198.437	-1.80075	0.401751	-4.48225	7.38591e-06	0.0275967
TJP1_2	347.432	-2.54601	0.591006	-4.30793	1.64789e-05	0.0446021
